# Supplementary material for: Effects of Microbial Inoculants from Three Nutrient-Poor Environments on Soil Improvement and Plant Growth Promotion in Sandy Soil
Source: Microorganisms. 2026 Mar 23;14(3):722. doi: 10.3390/microorganisms14030722 (PMC13029691; doi:10.3390/microorganisms14030722)
Supplement: Supplementary file 1 [file microorganisms-14-00722-s001.zip]

Archive with 1 entries (1 files):
- microorganisms-4144463-supplementary.pdf
